# Supplementary material for: Machine Learning-Based Early Warning Level Prediction for Cyanobacterial Blooms Using Environmental Variable Selection and Data Resampling
Source: Toxics. 2023 Nov 23;11(12):955. doi: 10.3390/toxics11120955 (PMC10747537; doi:10.3390/toxics11120955)
Supplement: Supplementary file 1 [file toxics-11-00955-s001.zip]

Archive with 1 entries (1 files):
- toxics-2702229-supplementary.pdf
